# Supplementary material for: Neurotrophic and Immunomodulatory Lanostane Triterpenoids from Wood-Inhabiting Basidiomycota
Source: Int J Mol Sci. 2022 Nov 6;23(21):13593. doi: 10.3390/ijms232113593 (PMC9657622; doi:10.3390/ijms232113593)
Supplement: Supplementary file 1 [file ijms-23-13593-s001.zip]

Archive with 1 entries (1 files):
- ijms-1913099-supplementary.pdf
